# Supplementary material for: The impact of Gam-COVID-Vac, an Adv5/Adv26 COVID-19 vaccine, on the biomarkers of endothelial function, coagulation and platelet activation
Source: PLoS One. 2023 Oct 18;18(10):e0293074. doi: 10.1371/journal.pone.0293074 (PMC10584095; doi:10.1371/journal.pone.0293074)
Supplement: S1 Data — (CSV) [file pone.0293074.s001.csv]

ï»¿id	PRIOR CVD	ET-1_V1	ET-1_V2	ET-1_V3	OD TMBM V1	OD TMBM V2	OD TMBM V3	OD PAI V1	OD PAI V2	OD PAI V3	PAF_V1	PAF_V2	PAF_V3	OD Anti PF4 V1	OD Anti PF4 V2	OD Anti PF4 V3	AGE	Sex	BMI	KazNonKaz	Any Comorb
2	1	0.42	0.4	0.44	0.313	0.327	0.423	1.851	2.117	2.063				1.241	1.092	1.189	91	1	29.32098765	1	0
3	0		0.43	0.43		0.689	0.437		2.007	1.197					0.96	1.123	82	2	27.53122945	1	0
6	0		0.37	0.43		0.435	0.396		1.374	2.05					0.524	0.16	37	1	27.4691358	1	0
7	0		0.42	0.44		0.365	0.357		1.344	1.418					1.156	1.49	44	2	22.30814991	2	0
8	0		0.45	0.45		0.361	0.372		1.353	1.832					1.698	1.545	55	2	22.34778209	1	1
9	0		0.38	0.41		0.331	0.33		1.671	1.928					1.685	1.89	30	2	23.4375	1	1
11	1		0.14	0.44		0.372	0.314		0.795	1.714					0.911	0.173	49	2	22.38631428	1	0
13	0		0.41	0.42		0.625	0.594		1.896	1.71					0.608	0.569	70	2	28.76397107	2	1
14	0	0.46	0.45	0.44	0.571	0.62	0.689	1.927	1.972	1.416				1.214	1.272	1.333	51	2	27.88518739	1	1
16	0	0.39	0.35	0.44	0.505	0.299	0.345	1.385	0.689	1.313				0.647	0.49	0.472	32	2	19.81767737	1	0
17	1	0.41	0.47	0.44	0.499	0.447	0.462	2.05	1.564	1.967				0.649	0.583	0.678	31	2	28.73174689	1	0
18	1		0.43	0.39	0.14	0.6	0.533		2.198	2.05					2.651	0.95	64	1	27.70083102	2	1
19	1		0.43	0.42	0.016	0.506	0.495	0.447	2.019	1.952				0.827	0.67	0.798	33	1	26.31293403	2	1
20	1	0.44	0.45	0.45	0.529	0.456	0.541	2.033	2.139	2.03				0.369	1.349	0.185	36	2	27.1177686	1	1
21	0	0.18	0.42	0.53	0.458	0.562	0.595	1.793	2.154	1.384				0.118	0.172	0.578	38	1	23.45679012	2	1
23	0		0.44	0.42	0.02	0.406	0.426		1.372	1.599				1.539	0.376	0.342	67	2	26.66666667	2	1
24	1	0.41	0.43	0.42	0.378	0.343	0.428	1.666	1.874	1.409				0.561	0.512	0.305	62	1	33.9100346	1	1
25	1	0.42	0.45	0.42	0.45	0.427	0.406	1.836	1.838	1.898				0.678	0.837	0.471	33	2	31.58861341	1	0
26	1	0.01	0.46	0.37	0.457	0.417	0.36	1.206	1.933	1.525				0.788	0.611	0.237	46	1	23.14814815	1	0
28	0	0.43	0.44	0.45	0.384	0.352	0.569	1.949	2.171	2.092				0.216	0.286	0.282	60	2	35.86	1	1
29	1	0.16	0.41	0.39	0.432	0.333	0.47	0.978	1.858	1.502				0.39	0.209	0.222	52	1	28.05570579	1	1
30	0	0.37	0.43	0.45	0.394	0.386	0.403	1.806	1.85	1.804				0.402	0.295	0.35	47	2	28.73563218	2	1
31	0	0.38	0.45	0.42	0.321	0.364	0.301	1.754	1.718	1.578				0.639	0.34	0.626	59	2	22.03856749	1	0
32	1	0.18	0.4	0.43	0.396	0.421	0.398	1.706	1.124	1.261				0.717	0.701	0.619	47	2	24.02210884	1	0
33	1	0.12	0.46	0.43	0.483	0.457	0.504	2.098	2.023	1.843				0.781	0.741	0.612	39	1	29.05475207	2	0
36	1	0.42	0.43	0.42	0.759	0.344	0.354	1.674	1.604	0.9				0.203	1.091	0.684	60	2	20.3125	1	1
38	1	0.45	0.44	0.43	0.445	0.535	0.503	1.818	2.048	1.977				1.095	1.106	1.001	52	2	38.10394757	2	1
41	0	0.47	0.46	0.42	0.297	0.558	0.448	1.872	1.784	1.132				0.602	0.524	0.539	41	1	22.09317005	2	0
42	0	0.41	0.43	0.43	0.401	0.368	0.491	1.491	1.126	1.468				0.925	1.12	1.001	40	2	33.89721074	2	1
43	1	0.22	0.33	0.36	0.596	0.502	0.339	2.377	2.395	1.593	1.41	0.41	0.46	1.29	1.873	0.723	41	1	27.63605442	1	1
44	1	0.3	0.34	0.24	0.435	0.279	0.266	1.789	1.481	1.615	0.38	0.23	0.34	0.374	0.424	0.582	26	2	22.65625	1	1
45	1	0.18	0.36	0.38	0.273	0.186	0.454	1.362	1.435	1.433	0.26	0.22	0.29	0.854	0.768	0.811	53	1	25.06574622	1	1
46	0	0.27	0.35	0.37	0.515	0.45	0.451	2.506	2.193	2.243	0.37	0.5	0.52	0.573	0.513	0.342	44	1	25.18078512	2	0
47	1	0.3	0.28	0.18	0.22	0.273	0.258	1.314	1.764	1.317	0.57	0.7	0.77	0.763	0.731	0.629	29	1	24.16326531	2	0
48	0	0.29	0.34	0.3	0.415	0.443	0.437	1.533	1.122	1.477	0.51	0.45	0.54	1.164	0.975	1.017	40	2	20.89795918	2	0
49	1	0.33	0.34	0.33	0.315	0.317	0.209	2.182	1.954	2.107	0.4	0.45	0.37	2.374	2.11	2.025	50	2	21.77843524	1	1
50	0	0.29	0.27	0.28	0.287	0.24	0.385	1.907	1.686	2.147	0.53	0.47	0.48	1.975	2.267	1.97	37	2	22.54657648	2	1
51	1	0.33	0.28	0.34	0.386	0.33	0.31	2.326	2.283	1.94	0	0.62	0.43	0.2	0.621	0.557	71	2	25.91068435	2	0
52	1	0.32	0.33	0.33	0.395	0.398	0.373	2.071	2.091	2.129	0.35	0.53	0.5	0.402	0.376	0.332	67	1	26.29172382	2	1
55	1	0	0.29	0.38	0.42	0.433	0.476	2.127	1.61	2.111		0.54	0.48	0.734	1.023	0.805	44	1	24.09297052	1	0
57	0	0.29	0.37	0.35	0.395	0.265	0.362	1.879	0.91	1.804	0.6	0.56	0.63	0.884	1.789	1.463	32	1	23.67125363	1	0
58	1	0.27	0.32	0.29	0.277	0.155	0.372	2.006	1.89	1.948	0.37	0.6	0.42	0.56	0.578	0.514	41	1	25.82644628	2	0
59	0	0.21	0.39	0.38	0.457	0.723	0.502	2.179	2.198	2.194	0.25	0.32	0.38	0.491	0.4	0.589	52	1	22.85714286	1	0
60	1	0.42	0.43	0.39	0.261	0.413	0.291	1.888	2.11	2.099	0.99	0.95	0.83	1.062	0.999	1.112	51	2	30.42719786	1	1
61	0	0.34	0.23	0.35	0.33	0.462	0.415	1.829	1.173	1.898	0.91	0.92	0.94	0.322	0.418	0.308	34	2	18.5178041	2	1
62	1	0.36	0.37	0.37	0.415	0.413	0.254	1.632	2.121	1.748	0.31	0.5	0.49	0.65	0.47	0.909	43	2	21.96712018	2	0
63	1	0.35	0.37	0.31	0.284	0.265	0.349	1.228	1.168	1.476	0.18	0.53	0.46	1.711	1.566	1.671	62	2	25.03991871	2	0
64	1		0.35	0.35	0.421	0.445	0.496	0.422	2.082	1.949		0.42	0.39	0.197	0.429	0.425	35	1	26.2345679	2	1
66	1	0.39	0.38	0.36	0.354	0.203	0.247	1.605	1.836	1.874	0.27	0.44	0.45	0.579	1.629	1.134	67	1	25.18078512	1	1
67	1		0.42	0.36	0.314	0.315	0.335	1.119	2.226	2.16		0.58		0.522	0.479	0.444	55	1	25.30864198	1	0
68	1	0.42	0.41	0.39	0.44	0.519	0.423	1.013	1.571	1.39	0.5	0.61	0.48	0.679	0.224	0.319	27	2		2	0
70	0	0.33	0.34	0.36	0.167	0.262	0.207	0.783	1.509	1.194	0.23	0.35	0.37	1.929	2.124	1.472	44	2	24.4904668	1	1
71	1	0.36	0.42	0.36	0.239	0.305	0.418	0.645	1.453	1.693	1.12	1.11	1.06	0.526	0.443	0.471	37	2	22.76146754	1	1
73	0	0.31	0.32	0.36	0.692	0.88	0.469	2.366	1.946	1.41	0.87	0.78	0.74	0.869	1.037	0.969	50	2	24.8357635	1	0
74	1	0.34	0.34	0.38	0.264	0.265	0.252	1.782	1.574	1.692	1.16	1.17	1.21	1.5	1.33	1.29	43	2	25.23634033	1	0
79	1	0.43	0.36	0.3	0.299	0.285	0.41	1.612	2.448	1.917	0.79	0.62	0.78	0.337	0.333	0.23	44	2	24.31412397	1	1
80	1		0.44	0.42	0.265	0.343	0.283	0.393	0.885	0.573				1.23	1.187	1.493	45	2	20.504934	1	1
81	1	0.44	0.38	0.36	0.366	0.271	0.315	1.488	1.472	1.251				1.152	1.187	1.348	41	2	23.87511478	1	0
